# Supplementary material for: Gene expression profiling of whole blood in ipilimumab-treated patients for identification of potential biomarkers of immune-related gastrointestinal adverse events
Source: J Transl Med. 2013 Mar 22;11:75. doi: 10.1186/1479-5876-11-75 (PMC3637501; doi:10.1186/1479-5876-11-75)
Supplement: Additional file 1 — Table 1. Lists of potential predictive or early-predictive biomarkers. (A) Probe sets with ≥ 1.5-fold greater mean baseline expression in blood samples from patients with grade 2+ GI irAEs than in those from patients with no grade 2+ GI irAE (highlighted column). Mean expression ratio in the post-baseline samples as well as P values for the test of a difference at baseline in mean expression between the two GI irAE groups also are shown. (B) Probe sets with a mean expression ratio of at least 1.5 for the comparison of the GI irAE and No-GI irAE groups at week 3 (highlighted column). Mean expression ratio at other time points as well as P values for the test of a difference in week 3 mean expression between the two GI irAE groups also are shown. Mean expression ratio: positive values give (mean expression in the GI irAE group)/(mean expression in the No-GI irAE group); negative values give negative of (mean expression in the No-GI irAE group)/(mean expression in the GI irAE group). Table 2. Lists of potential pharmacodynamic biomarkers. Probe sets with ≥ 1.5-fold change in mean gene expression from baseline to week 3 (left panel) or week 11 (right panel; only the top 58 probe sets shown) in the GI irAE group (highlighted columns). Fold changes in the No-GI irAE group as well as P values for the test of a difference between baseline and post-baseline expression also are shown. Mean fold change: positive values give mean of (post-baseline expression)/(baseline expression); negative values give negative mean of (baseline expression)/(post-baseline expression). Table 3. Granule-associated gene expression profiles. (A) Mean expression ratio comparing the GI irAE and No-GI irAE groups for granule-associated genes at each time point. P value for the test of a difference in mean expression between the two GI irAE groups (averaged over the three time points) also is shown. (B) Mean fold change from baseline (BL) in the GI irAE and No-GI irAE groups for granule-associated gene [file 1479-5876-11-75-S1.xlsx]

## Sheet: Table 1
	Table 1A: Potential predictive genes						Table 1B: Potential early-predictive genes
	Probe set	Gene	Mean expression ratio comparing GI irAE and No-GI irAE groups				Probe set	Gene	Mean expression ratio comparing GI irAE and No-GI irAE groups
			P value	Baseline	Week 3	Week 11			P value	Baseline	Week 3	Week 11
	205456_at	CD3E	0.00506294	2.41877	2.38657	1.96903	219669_at	CD177	0.00756994	1.13048	12.2136	2.9208
	208611_s_at	SPTAN1	0.0160338	2.20804	2.25501	1.95242	205456_at	CD3E	0.00506294	2.41877	2.38657	1.96903
	200707_at	PRKCSH	0.0421953	2.06387	2.01704	1.49294	208611_s_at	SPTAN1	0.0160338	2.20804	2.25501	1.95242
	204116_at	IL2RG	0.0302749	1.9896	2.0547	1.65638	204116_at	IL2RG	0.0302749	1.9896	2.0547	1.65638
	210125_s_at	BANF1	0.00586037	1.87366	1.95007	1.72966	200707_at	PRKCSH	0.0421953	2.06387	2.01704	1.49294
	215236_s_at	PICALM	0.023669	1.8443	1.66005	1.60067	210125_s_at	BANF1	0.00586037	1.87366	1.95007	1.72966
	209131_s_at	SNAP23	0.00614317	1.83485	1.65641	1.47055	204192_at	CD37	0.0172339	1.80652	1.93376	1.62652
	204192_at	CD37	0.0172339	1.80652	1.93376	1.62652	211413_s_at	PADI4	0.00830086	1.56585	1.87854	1.92092
	214080_x_at	PRKCSH	0.00977223	1.70679	1.5854	1.39908	215783_s_at	ALPL	0.00825128	1.10531	1.80785	1.63072
	200041_s_at	BAT1	0.0182716	1.69754	1.7521	1.55938	207384_at	PGLYRP1	0.0245841	1.33206	1.80129	1.62893
	210935_s_at	WDR1	0.0115832	1.6967	1.57849	1.60233	200041_s_at	BAT1	0.0182716	1.69754	1.7521	1.55938
	210023_s_at	PCGF1	0.0177723	1.67643	1.7066	1.58057	211272_s_at	DGKA	0.00483279	1.61552	1.74921	1.58259
	205513_at	TCN1	0.0221535	1.6561	1.14073	1.85937	203547_at	CD4	0.0201505	1.6501	1.72283	1.46866
	203547_at	CD4	0.0201505	1.6501	1.72283	1.46866	210023_s_at	PCGF1	0.0177723	1.67643	1.7066	1.58057
	211825_s_at	EWSR1 /// FLI1	0.00567901	1.64739	1.45816	1.46345	204480_s_at	C9orf16	0.0324798	1.36051	1.66872	1.21358
	211272_s_at	DGKA	0.00483279	1.61552	1.74921	1.58259	215236_s_at	PICALM	0.023669	1.8443	1.66005	1.60067
	207419_s_at	RAC2	0.00406336	1.59493	1.5784	1.61552	209131_s_at	SNAP23	0.00614317	1.83485	1.65641	1.47055
	213048_s_at	---	0.0220792	1.58628	1.58198	1.42234	202118_s_at	CPNE3	0.00126906	1.49191	1.65607	1.56685
	212193_s_at	LARP1	0.0250845	1.57717	1.64674	1.42906	212193_s_at	LARP1	0.0250845	1.57717	1.64674	1.42906
	201337_s_at	VAMP3	0.033977	1.57476	1.2446	1.37684	203828_s_at	IL32	0.0198403	1.52416	1.63563	1.51366
	211413_s_at	PADI4	0.00830086	1.56585	1.87854	1.92092	202742_s_at	PRKACB	0.0105114	1.27512	1.62577	1.3154
	212595_s_at	DAZAP2	0.0301118	1.55266	1.31831	1.33868	214080_x_at	PRKCSH	0.00977223	1.70679	1.5854	1.39908
	201367_s_at	ZFP36L2	0.0133638	1.54417	1.36801	1.29215	213048_s_at	---	0.0220792	1.58628	1.58198	1.42234
	202101_s_at	RALB	0.00640356	1.53488	1.50217	1.31684	210935_s_at	WDR1	0.0115832	1.6967	1.57849	1.60233
	214544_s_at	SNAP23	0.0251118	1.53268	1.33468	1.27594	207419_s_at	RAC2	0.00406336	1.59493	1.5784	1.61552
	203828_s_at	IL32	0.0198403	1.52416	1.63563	1.51366	214383_x_at	KLHDC3	0.0241632	1.42959	1.56332	1.26896
	203385_at	DGKA	0.0076188	1.50795	1.55043	1.46705	207691_x_at	ENTPD1	0.0367922	1.29127	1.55813	1.32965
							203385_at	DGKA	0.0076188	1.50795	1.55043	1.46705
							216033_s_at	FYN	0.00606965	1.48753	1.52672	1.47458
							208097_s_at	TMX1	0.0339269	1.17646	1.52611	1.11255
							203729_at	EMP3	0.0248819	1.39302	1.516	1.30114
							221989_at	RPL10	0.00230487	1.35067	1.51071	1.24767
							202101_s_at	RALB	0.00640356	1.53488	1.50217	1.31684
							210042_s_at	CTSZ	0.0186331	-1.39056	-1.50479	-1.38886
							214953_s_at	APP	0.00969834	-1.34554	-1.53535	-1.12405

## Sheet: Table 2
	Table 2A: Genes selected based on change from baseline to week 3							Table 2B: Genes selected based on change from baseline to week 11
	Probe set	Gene	P value	Mean fold change from BL in GI irAE group		Mean fold change from BL in No-GI irAE group		Probe set	Gene	P value	Mean fold change from BL in GI irAE group		Mean fold change from BL in No-GI irAE group
				BL vs.W3	BL vs. W11	BL vs. W3	BL vs. W11				BL vs.W3	BL vs. W11	BL vs. W3	BL vs. W11
	219669_at	CD177	0.000978469	14.462	22.2325	1.33859	8.605	219669_at	CD177	0.000978469	14.462	22.2325	1.33859	8.605
	209773_s_at	RRM2	2.8063e-11	3.0532	5.94229	2.77238	2.81731	209773_s_at	RRM2	2.8063e-11	3.0532	5.94229	2.77238	2.81731
	201893_x_at	DCN	0.0189863	2.66871	-1.04238	-1.02387	-1.04884	211644_x_at	IGK@ / IGKC / IGKV3-20 / LOC100291682	5.15255e-05	1.6195	3.98321	1.26298	1.56752
	215076_s_at	COL3A1	0.0144194	2.63549	-1.04141	-1.02369	-1.03917	212768_s_at	OLFM4	0.000661092	-1.79206	3.98282	1.1728	3.58074
	217022_s_at	IGH@ / IGHA1 / IGHA2 / LOC100126583	2.89791e-11	2.57988	3.94569	1.68647	2.14671	217022_s_at	IGH@ / IGHA1 / IGHA2 / LOC100126583	2.89791e-11	2.57988	3.94569	1.68647	2.14671
	206513_at	AIM2	4.56805e-06	2.41704	2.79321	1.52462	1.98121	211645_x_at	---	2.77132e-05	1.63229	3.79644	1.3379	1.70756
	212592_at	IGJ	0.000143012	2.39453	3.67831	1.42262	2.34195	212592_at	IGJ	0.000143012	2.39453	3.67831	1.42262	2.34195
	216950_s_at	FCGR1A / FCGR1C	3.72463e-06	2.14927	2.19132	1.87578	1.90271	204787_at	VSIG4	0.000284148	1.18915	3.58124	1.05414	2.25952
	214511_x_at	FCGR1B	7.44762e-07	2.10127	2.19064	1.83741	1.90169	211430_s_at	IGH@ / IGHG1 / IGHG2 / IGHM / IGHV4-31 /	1.96367e-06	1.86299	3.5124	1.60654	1.96609
	206207_at	CLC	3.50537e-10	2.04879	1.10625	1.81706	1.53793	214768_x_at	---	0.000307954	1.47417	3.46716	1.16591	1.28473
	203554_x_at	PTTG1	2.5858e-14	1.98085	2.97843	1.83786	1.83911	215176_x_at	IGK@ / IGKC / LOC100291464	4.94945e-07	1.64805	3.46377	1.469	1.88282
	202503_s_at	KIAA0101	3.00208e-05	1.89284	2.56507	1.40048	1.59986	217148_x_at	LOC100293440	1.53158e-05	1.67177	3.42499	1.14626	2.08145
	211430_s_at	IGH@ / IGHG1 / IGHG2 / IGHM / IGHV4-31 / LOC100290146 / LOC100294459	1.96367e-06	1.86299	3.5124	1.60654	1.96609	208470_s_at	HP / HPR	0.000730667	1.68935	3.36392	1.27996	2.55413
	204170_s_at	CKS2	0.0105952	1.81175	1.45876	1.08414	1.23302	205844_at	VNN1	0.000518031	1.67898	3.26945	-1.27512	1.79472
	202589_at	TYMS	4.78976e-08	1.81054	2.73891	1.81841	1.87509	217235_x_at	IGLL5 / IGLV2-23	2.06029e-05	1.48409	3.19907	1.14872	1.68143
	209138_x_at	IGL@	1.99398e-08	1.7437	2.85806	1.35825	1.69614	210999_s_at	GRB10	0.000519278	1.29196	3.199	-1.12045	2.3712
	209348_s_at	MAF	0.00050428	1.73294	1.48096	1.31222	1.44711	212793_at	DAAM2	0.027134	-1.08718	3.18524	-1.42107	1.88959
	206576_s_at	CEACAM1	0.000238503	1.71458	2.78985	1.28959	1.54189	206618_at	IL18R1	0.000764512	1.25713	3.18135	-1.08177	2.08953
	208470_s_at	HP / HPR	0.000730667	1.68935	3.36392	1.27996	2.55413	211643_x_at	IGK@ / IGKC / IGKV3D-15	0.000100788	1.39472	3.16167	1.14737	1.32975
	214677_x_at	CYAT1 / IGLV1-44	6.55837e-10	1.68295	2.45993	1.34427	1.61537	206177_s_at	ARG1	0.000132784	1.183	3.0755	-1.12836	2.70753
	205844_at	VNN1	0.000518031	1.67898	3.26945	-1.27512	1.79472	203554_x_at	PTTG1	2.5858e-14	1.98085	2.97843	1.83786	1.83911
	217148_x_at	LOC100293440	1.53158e-05	1.67177	3.42499	1.14626	2.08145	206697_s_at	HP	0.000190524	1.4662	2.94308	1.11601	2.10527
	202269_x_at	GBP1	8.18716e-07	1.67083	1.62464	1.66814	1.48269	209409_at	GRB10	0.000135978	1.34189	2.88824	-1.07516	2.12132
	215176_x_at	IGK@ / IGKC / LOC100291464	4.94945e-07	1.64805	3.46377	1.469	1.88282	209138_x_at	IGL@	1.99398e-08	1.7437	2.85806	1.35825	1.69614
	200986_at	SERPING1	0.00849966	1.64613	1.54844	2.10577	1.66166	217179_x_at	---	0.00169434	1.30163	2.85016	-1.00024	1.19828
	209369_at	ANXA3	3.24639e-06	1.63565	2.54646	1.16689	1.9404	206641_at	TNFRSF17	0.000537201	1.19806	2.81385	1.15138	1.89378
	211645_x_at	---	2.77132e-05	1.63229	3.79644	1.3379	1.70756	206513_at	AIM2	4.56805e-06	2.41704	2.79321	1.52462	1.98121
	215783_s_at	ALPL	2.61503e-07	1.62874	2.042	-1.00421	1.38408	206576_s_at	CEACAM1	0.000238503	1.71458	2.78985	1.28959	1.54189
	211644_x_at	IGK@ / IGKC / IGKV3-20 / LOC100291682	5.15255e-05	1.6195	3.98321	1.26298	1.56752	202589_at	TYMS	4.78976e-08	1.81054	2.73891	1.81841	1.87509
	201754_at	COX6C	0.0170108	1.60624	1.33666	1.10856	1.20449	202870_s_at	CDC20	6.17119e-11	1.58996	2.69631	1.6339	1.68187
	218728_s_at	CNIH4	0.00962498	1.6057	1.43588	1.01939	1.34842	221253_s_at	MUTED / TXNDC5	2.1475e-05	1.42111	2.68952	1.3391	1.75621
	201761_at	MTHFD2	0.0126949	1.60204	1.41179	1.17724	1.39454	216510_x_at	IGHA1 / IGHG1 / IGHM / IGHV3-23 / IGHV4-31 / LOC100290375	0.000750914	1.19725	2.67967	1.07691	1.25352
	202270_at	GBP1	0.000751807	1.59929	1.6812	1.58509	1.42274	202503_s_at	KIAA0101	3.00208e-05	1.89284	2.56507	1.40048	1.59986
	202870_s_at	CDC20	6.17119e-11	1.58996	2.69631	1.6339	1.68187	209369_at	ANXA3	3.24639e-06	1.63565	2.54646	1.16689	1.9404
	219978_s_at	NUSAP1	1.2425e-10	1.58468	2.40142	1.57773	1.63268	214677_x_at	CYAT1 / IGLV1-44	6.55837e-10	1.68295	2.45993	1.34427	1.61537
	215379_x_at	IGLV1-44	5.39545e-10	1.58201	2.31306	1.27804	1.51623	214669_x_at	IGKC	1.1845e-10	1.5799	2.45589	1.33452	1.56774
	214669_x_at	IGKC	1.1845e-10	1.5799	2.45589	1.33452	1.56774	214916_x_at	IGH@ / IGHA1 / IGHA2 / IGHG1 / IGHG3 / IGHM / IGHV3-23 / IGHV4-31 / LOC100290375	0.000598856	1.11878	2.43076	1.03723	1.23444
	207111_at	EMR1	0.000110499	1.57243	1.18647	1.32307	1.175	211372_s_at	IL1R2	0.000144417	1.1112	2.4194	-1.0857	2.15002
	219684_at	RTP4	0.000122827	1.55415	1.51676	1.44855	1.33848	209498_at	CEACAM1	2.46279e-05	1.47088	2.41662	1.37872	1.73186
	202746_at	ITM2A	0.000397336	1.54703	1.56054	1.30436	1.3623	217227_x_at	IGLV1-44 / LOC100290557	0.000861662	1.20992	2.4139	1.10245	1.2618
	210052_s_at	TPX2	1.86475e-08	1.54545	1.97954	1.49928	1.48639	206464_at	BMX	1.10082e-05	1.44272	2.40793	1.05964	1.67495
	215121_x_at	CYAT1 / IGLV1-44	1.69138e-09	1.54416	2.12349	1.28908	1.49345	219978_s_at	NUSAP1	1.2425e-10	1.58468	2.40142	1.57773	1.63268
	201294_s_at	WSB1	0.00181092	1.53988	1.31125	1.08775	1.32088	205041_s_at	ORM1 / ORM2	6.95353e-08	1.01821	2.39178	-1.0922	1.39675
	221651_x_at	IGK@ / IGKC	3.51187e-11	1.52193	2.02445	1.28318	1.40562	211889_x_at	CEACAM1	0.000123103	1.51375	2.38592	1.25876	1.46071
	221671_x_at	IGK@ / IGKC	1.77398e-11	1.51376	2.01271	1.28388	1.40471	216491_x_at	IGHM	4.0684e-07	1.25311	2.38433	1.1054	1.1631
	211889_x_at	CEACAM1	0.000123103	1.51375	2.38592	1.25876	1.46071	212531_at	LCN2	4.89573e-06	-1.20744	2.35327	1.17743	1.93885
	216207_x_at	IGKV1D-13	5.09788e-06	1.51317	2.27233	1.22377	1.4845	216576_x_at	IGK@ / IGKC / LOC652493 / LOC652694	3.85912e-05	1.37343	2.33647	1.1888	1.35301
	218447_at	C16orf61	0.000105992	1.50787	1.40559	1.14809	1.20552	221286_s_at	MGC29506	0.0013493	1.17204	2.32607	1.07726	1.4337
	209395_at	CHI3L1	1.05202e-05	-1.51026	-1.58085	-1.16593	-1.20741	211798_x_at	IGLJ3	4.94306e-05	1.27064	2.32001	1.11745	1.32611
	209396_s_at	CHI3L1	6.61542e-06	-1.52941	-1.64295	-1.16688	-1.23171	215379_x_at	IGLV1-44	5.39545e-10	1.58201	2.31306	1.27804	1.51623
	211657_at	CEACAM6	0.000475336	-1.5507	1.36116	-1.02554	1.47014	216984_x_at	IGLV2-23 / LOC100293440	3.65875e-05	1.32491	2.2978	1.08785	1.55115
	203948_s_at	MPO	0.000489447	-1.61715	-1.04511	1.03338	1.63659	217378_x_at	LOC100130100 / LOC100291464	2.07631e-06	1.36723	2.29713	1.20462	1.3649
	207269_at	DEFA4	0.000484082	-1.62057	1.54507	1.02667	1.73972	201554_x_at	GYG1	2.22763e-06	1.48768	2.29142	1.1262	1.67981
	203949_at	MPO	9.78516e-05	-1.63591	1.14936	1.01681	1.39541	216207_x_at	IGKV1D-13	5.09788e-06	1.51317	2.27233	1.22377	1.4845
	206871_at	ELANE	0.000272715	-1.78165	1.43054	1.09853	1.86844	217480_x_at	LOC100287723 / LOC642424 / LOC642838	1.29722e-06	1.36444	2.26397	1.17371	1.36065
	212768_s_at	OLFM4	0.000661092	-1.79206	3.98282	1.1728	3.58074	216560_x_at	IGL@	0.000667301	1.25082	2.26094	1.15895	1.31755
	203757_s_at	CEACAM6	0.00120913	-1.82081	1.35154	1.00527	1.58146	202018_s_at	LTF	1.16937e-05	-1.35422	2.24616	1.30307	1.94578
	206676_at	CEACAM8	0.000365227	-1.85434	1.88758	1.13107	2.01709	214836_x_at	IGK@ / IGKC	3.92519e-08	1.40278	2.24072	1.26871	1.43744

## Sheet: Table 3
	Table 3A.						Table 3B.
	Probe set	Gene	Mean expression ratio comparing GI irAE and No-GI irAE groups					Mean fold change from BL in GI irAE group		Mean fold change from BL in No-GI irAE group
			P value	Baseline	Week 3	Week 11	P value	BL vs.W3	BL vs. W11	BL vs. W3	BL vs. W11
	219669_at	CD177	0.00756994	1.13048	12.2136	2.9208	0.000978469	14.462	22.2325	1.33859	8.605
	206576_s_at	CEACAM1	0.00656735	1.03461	1.37556	1.87198	0.000238503	1.71458	2.78985	1.28959	1.54189
	211889_x_at	CEACAM1	0.0036601	1.10636	1.33048	1.80713	0.000123103	1.51375	2.38592	1.25876	1.46071
	209498_at	CEACAM1	0.0961949	1.09504	1.16824	1.52801	2.46279e-05	1.47088	2.41662	1.37872	1.73186
	214575_s_at	AZU1	0.429597	1.25718	1.04809	1.42665	0.000960052	-1.17847	1.5306	1.01784	1.34878
	205557_at	BPI	0.233459	1.63339	1.14184	1.81951	5.55176e-06	-1.28004	2.15945	1.11753	1.93856
	210244_at	CAMP	0.37973	1.36573	-1.01318	1.32877	0.000100108	-1.28615	1.38867	1.07587	1.4273
	202018_s_at	LTF	0.140382	1.69036	-1.04395	1.95131	1.16937e-05	-1.35422	2.24616	1.30307	1.94578
	205653_at	CTSG	0.476745	1.59818	1.00182	1.40631	0.00189765	-1.44412	1.32561	1.10466	1.50647
	211657_at	CEACAM6	0.18992	1.6127	1.06654	1.49314	0.000475336	-1.5507	1.36116	-1.02554	1.47014
	203948_s_at	MPO	0.749539	1.96438	1.17548	1.14848	0.000489447	-1.61715	-1.04511	1.03338	1.63659
	207269_at	DEFA4	0.317762	1.70055	1.02209	1.51029	0.000484082	-1.62057	1.54507	1.02667	1.73972
	203949_at	MPO	0.166329	1.71137	1.02883	1.40961	9.78516e-05	-1.63591	1.14936	1.01681	1.39541
	206871_at	ELANE	0.343009	2.00837	1.02615	1.53767	0.000272715	-1.78165	1.43054	1.09853	1.86844
	212768_s_at	OLFM4	0.0795832	2.39273	1.13846	2.66142	0.000661092	-1.79206	3.98282	1.1728	3.58074
	203757_s_at	CEACAM6	0.148502	2.08105	1.13693	1.7785	0.00120913	-1.82081	1.35154	1.00527	1.58146
	206676_at	CEACAM8	0.148779	2.2148	1.05599	2.07261	0.000365227	-1.85434	1.88758	1.13107	2.01709

## Sheet: Suppl. Table 1
Supplemental Table 1: Genes selected based on change from baseline to week 11
Probe set	Gene	P value	Mean fold change from BL in GI irAE group		Mean fold change from BL in No-GI irAE group
			BL vs.W3	BL vs. W11	BL vs. W3	BL vs. W11
219669_at	CD177	0.000978469	14.462	22.2325	1.33859	8.605
209773_s_at	RRM2	2.8063e-11	3.0532	5.94229	2.77238	2.81731
211644_x_at	IGK@ / IGKC / IGKV3-20 / LOC100291682	5.15255e-05	1.6195	3.98321	1.26298	1.56752
212768_s_at	OLFM4	0.000661092	-1.79206	3.98282	1.1728	3.58074
217022_s_at	IGH@ / IGHA1 / IGHA2 / LOC100126583	2.89791e-11	2.57988	3.94569	1.68647	2.14671
211645_x_at	---	2.77132e-05	1.63229	3.79644	1.3379	1.70756
212592_at	IGJ	0.000143012	2.39453	3.67831	1.42262	2.34195
204787_at	VSIG4	0.000284148	1.18915	3.58124	1.05414	2.25952
211430_s_at	IGH@ / IGHG1 / IGHG2 / IGHM / IGHV4-31 / LOC100290146 / LOC100294459	1.96367e-06	1.86299	3.5124	1.60654	1.96609
214768_x_at	---	0.000307954	1.47417	3.46716	1.16591	1.28473
215176_x_at	IGK@ / IGKC / LOC100291464	4.94945e-07	1.64805	3.46377	1.469	1.88282
217148_x_at	LOC100293440	1.53158e-05	1.67177	3.42499	1.14626	2.08145
208470_s_at	HP / HPR	0.000730667	1.68935	3.36392	1.27996	2.55413
205844_at	VNN1	0.000518031	1.67898	3.26945	-1.27512	1.79472
217235_x_at	IGLL5 / IGLV2-23	2.06029e-05	1.48409	3.19907	1.14872	1.68143
210999_s_at	GRB10	0.000519278	1.29196	3.199	-1.12045	2.3712
212793_at	DAAM2	0.027134	-1.08718	3.18524	-1.42107	1.88959
206618_at	IL18R1	0.000764512	1.25713	3.18135	-1.08177	2.08953
211643_x_at	IGK@ / IGKC / IGKV3D-15	0.000100788	1.39472	3.16167	1.14737	1.32975
206177_s_at	ARG1	0.000132784	1.183	3.0755	-1.12836	2.70753
203554_x_at	PTTG1	2.5858e-14	1.98085	2.97843	1.83786	1.83911
206697_s_at	HP	0.000190524	1.4662	2.94308	1.11601	2.10527
209409_at	GRB10	0.000135978	1.34189	2.88824	-1.07516	2.12132
209138_x_at	IGL@	1.99398e-08	1.7437	2.85806	1.35825	1.69614
217179_x_at	---	0.00169434	1.30163	2.85016	-1.00024	1.19828
206641_at	TNFRSF17	0.000537201	1.19806	2.81385	1.15138	1.89378
206513_at	AIM2	4.56805e-06	2.41704	2.79321	1.52462	1.98121
206576_s_at	CEACAM1	0.000238503	1.71458	2.78985	1.28959	1.54189
202589_at	TYMS	4.78976e-08	1.81054	2.73891	1.81841	1.87509
202870_s_at	CDC20	6.17119e-11	1.58996	2.69631	1.6339	1.68187
221253_s_at	MUTED / TXNDC5	2.1475e-05	1.42111	2.68952	1.3391	1.75621
216510_x_at	IGHA1 / IGHG1 / IGHM / IGHV3-23 / IGHV4-31 / LOC100290375	0.000750914	1.19725	2.67967	1.07691	1.25352
202503_s_at	KIAA0101	3.00208e-05	1.89284	2.56507	1.40048	1.59986
209369_at	ANXA3	3.24639e-06	1.63565	2.54646	1.16689	1.9404
214677_x_at	CYAT1 / IGLV1-44	6.55837e-10	1.68295	2.45993	1.34427	1.61537
214669_x_at	IGKC	1.1845e-10	1.5799	2.45589	1.33452	1.56774
214916_x_at	IGH@ / IGHA1 / IGHA2 / IGHG1 / IGHG3 / IGHM / IGHV3-23 / IGHV4-31 / LOC100290375	0.000598856	1.11878	2.43076	1.03723	1.23444
211372_s_at	IL1R2	0.000144417	1.1112	2.4194	-1.0857	2.15002
209498_at	CEACAM1	2.46279e-05	1.47088	2.41662	1.37872	1.73186
217227_x_at	IGLV1-44 / LOC100290557	0.000861662	1.20992	2.4139	1.10245	1.2618
206464_at	BMX	1.10082e-05	1.44272	2.40793	1.05964	1.67495
219978_s_at	NUSAP1	1.2425e-10	1.58468	2.40142	1.57773	1.63268
205041_s_at	ORM1 / ORM2	6.95353e-08	1.01821	2.39178	-1.0922	1.39675
211889_x_at	CEACAM1	0.000123103	1.51375	2.38592	1.25876	1.46071
216491_x_at	IGHM	4.0684e-07	1.25311	2.38433	1.1054	1.1631
212531_at	LCN2	4.89573e-06	-1.20744	2.35327	1.17743	1.93885
216576_x_at	IGK@ / IGKC / LOC652493 / LOC652694	3.85912e-05	1.37343	2.33647	1.1888	1.35301
221286_s_at	MGC29506	0.0013493	1.17204	2.32607	1.07726	1.4337
211798_x_at	IGLJ3	4.94306e-05	1.27064	2.32001	1.11745	1.32611
215379_x_at	IGLV1-44	5.39545e-10	1.58201	2.31306	1.27804	1.51623
216984_x_at	IGLV2-23 / LOC100293440	3.65875e-05	1.32491	2.2978	1.08785	1.55115
217378_x_at	LOC100130100 / LOC100291464	2.07631e-06	1.36723	2.29713	1.20462	1.3649
201554_x_at	GYG1	2.22763e-06	1.48768	2.29142	1.1262	1.67981
216207_x_at	IGKV1D-13	5.09788e-06	1.51317	2.27233	1.22377	1.4845
217480_x_at	LOC100287723 / LOC642424 / LOC642838	1.29722e-06	1.36444	2.26397	1.17371	1.36065
216560_x_at	IGL@	0.000667301	1.25082	2.26094	1.15895	1.31755
202018_s_at	LTF	1.16937e-05	-1.35422	2.24616	1.30307	1.94578
214836_x_at	IGK@ / IGKC	3.92519e-08	1.40278	2.24072	1.26871	1.43744
209374_s_at	IGHM	7.29766e-05	1.16137	2.22918	-1.011	1.17886
211275_s_at	GYG1	6.92717e-07	1.41098	2.22533	1.08929	1.58706
203936_s_at	MMP9	3.22942e-08	1.4468	2.21206	1.01274	1.47425
206371_at	FOLR3	0.000658035	1.06117	2.20713	-1.07909	-1.17993
216950_s_at	FCGR1A / FCGR1C	3.72463e-06	2.14927	2.19132	1.87578	1.90271
214511_x_at	FCGR1B	7.44762e-07	2.10127	2.19064	1.83741	1.90169
201291_s_at	TOP2A	3.07456e-07	1.42532	2.17097	1.45499	1.4783
212062_at	ATP9A	0.000182415	1.36933	2.16356	-1.0505	1.28357
205557_at	BPI	5.55176e-06	-1.28004	2.15945	1.11753	1.93856
209410_s_at	GRB10	0.000205386	1.18298	2.14908	-1.02623	1.86905
215118_s_at	IGHA1	5.24009e-06	1.26978	2.14894	1.04908	1.33787
201890_at	RRM2	9.55735e-07	1.31334	2.13606	1.30058	1.46835
215121_x_at	CYAT1 / IGLV1-44	1.69138e-09	1.54416	2.12349	1.28908	1.49345
220570_at	RETN	2.55921e-05	1.03516	2.12302	1.04549	1.68886
205692_s_at	CD38	4.11773e-05	1.23508	2.11987	1.31818	1.49504
202107_s_at	MCM2	2.71446e-11	1.32379	2.11439	1.41231	1.37083
211637_x_at	IGH@ / IGHA1 / IGHA2 / IGHD / IGHG1 / IGHG3 / IGHG4 / IGHM / IGHV3-23 / LOC100126583 / LOC100290146 / LOC652128	1.2202e-06	1.18594	2.09524	1.07826	1.17217
202464_s_at	PFKFB3	3.82614e-06	1.40302	2.07447	1.07594	1.45635
215783_s_at	ALPL	2.61503e-07	1.62874	2.042	-1.00421	1.38408
215214_at	IGL@	0.000160867	1.31953	2.02688	1.2563	1.41725
221651_x_at	IGK@ / IGKC	3.51187e-11	1.52193	2.02445	1.28318	1.40562
205403_at	IL1R2	4.49387e-05	1.073	2.01765	-1.07886	1.72814
221671_x_at	IGK@ / IGKC	1.77398e-11	1.51376	2.01271	1.28388	1.40471
206209_s_at	CA4	1.56388e-05	1.20687	2.00037	1.02554	1.62399
216401_x_at	LOC652493	6.54664e-06	1.20441	1.9903	1.09357	1.20744
204026_s_at	ZWINT	2.9472e-07	1.42618	1.98954	1.35005	1.34897
209992_at	PFKFB2	0.0128255	1.22837	1.98115	1.01317	1.80635
210052_s_at	TPX2	1.86475e-08	1.54545	1.97954	1.49928	1.48639
205267_at	POU2AF1	1.33504e-05	1.1075	1.9553	1.10996	1.33829
211881_x_at	IGLJ3	5.81938e-05	1.14986	1.91132	1.10292	1.19783
206676_at	CEACAM8	0.000365227	-1.85434	1.88758	1.13107	2.01709
220330_s_at	SAMSN1	0.00336675	1.40306	1.88091	1.12429	1.62925
201930_at	MCM6	5.37327e-10	1.32485	1.87876	1.33209	1.36456
219938_s_at	PSTPIP2	1.86416e-07	1.42792	1.87734	1.39247	1.50758
216853_x_at	IGLV3-19	4.06415e-05	1.06036	1.8763	1.10088	1.33537
205513_at	TCN1	7.64319e-06	-1.26211	1.87461	1.15028	1.66968
205863_at	S100A12	4.82639e-06	1.40866	1.87169	1.01569	1.43248
210166_at	TLR5	3.64479e-08	1.47436	1.86445	1.18671	1.64395
207384_at	PGLYRP1	5.85158e-07	1.42873	1.86399	1.05655	1.52429
213817_at	IRAK3	0.00683573	1.18789	1.86234	-1.16814	1.49599
219118_at	FKBP11	5.74452e-06	1.16162	1.8422	1.10621	1.34823
208808_s_at	HMGB2	3.77213e-07	1.34149	1.84187	1.19849	1.51767
203234_at	UPP1	6.47556e-07	1.47713	1.83798	1.12397	1.43397
202705_at	CCNB2	4.42555e-10	1.40311	1.83636	1.3991	1.41857
201202_at	PCNA	3.18997e-11	1.38943	1.83426	1.33223	1.39786
39248_at	AQP3	9.75871e-12	1.41911	1.81483	1.39438	1.42212
201577_at	NME1	2.65973e-09	1.47335	1.81141	1.33591	1.41276
203276_at	LMNB1	1.16144e-08	1.20906	1.79877	1.30713	1.41333
210140_at	CST7	8.72987e-09	1.42659	1.79683	1.02353	1.30537
212311_at	SEL1L3	2.7181e-07	1.2348	1.79333	1.18199	1.39276
205040_at	ORM1	7.64948e-08	-1.00022	1.76659	-1.04787	1.26312
206026_s_at	TNFAIP6	0.0267479	1.41797	1.76617	1.16948	1.329
215946_x_at	IGLL3	6.29668e-06	1.30662	1.76431	1.07467	1.24982
204881_s_at	UGCG	1.0919e-06	1.34507	1.75491	1.01811	1.38963
219298_at	ECHDC3	0.00435611	-1.05213	1.75347	-1.06293	1.74494
200985_s_at	CD59	6.53281e-10	1.35167	1.74994	1.26595	1.45481
217258_x_at	IGLV1-44 / LOC100290557	0.0129287	1.21336	1.73933	1.12886	1.19062
204714_s_at	F5	5.17486e-08	1.32181	1.73841	1.07467	1.32378
220085_at	HELLS	1.47746e-11	1.32095	1.73804	1.22464	1.23879
202345_s_at	FABP5	1.09583e-07	1.2144	1.73028	1.23083	1.34032
215990_s_at	BCL6	0.000705721	1.13258	1.72877	1.153	1.27316
207681_at	CXCR3	1.77012e-08	1.42855	1.7254	1.31322	1.23769
210506_at	FUT7	5.93583e-05	1.27838	1.71751	1.09935	1.2245
212463_at	CD59	1.70814e-07	1.4812	1.71474	1.22293	1.4036
202446_s_at	PLSCR1	7.48983e-06	1.302	1.71413	1.25727	1.25631
218039_at	NUSAP1	2.18615e-09	1.39326	1.71172	1.39913	1.42014
212022_s_at	MKI67	4.92186e-08	1.24701	1.71052	1.29387	1.24007
215248_at	GRB10	0.000139327	1.07712	1.70693	-1.00167	1.41311
204860_s_at	NAIP	0.00181439	1.26392	1.70359	1.01584	1.17474
200951_s_at	CCND2	0.000584679	1.35189	1.70189	1.15232	1.12721
220603_s_at	MCTP2	4.04788e-05	1.18902	1.69499	1.05469	1.32224
214710_s_at	CCNB1	2.08158e-10	1.26242	1.69434	1.26136	1.33471
205698_s_at	MAP2K6	3.90535e-05	1.41947	1.68915	1.01099	1.39917
204713_s_at	F5	2.08341e-06	1.2238	1.68441	1.10501	1.30414
209234_at	KIF1B	3.38163e-06	1.21376	1.68194	1.10288	1.26431
208002_s_at	ACOT7	1.81812e-07	1.37223	1.68164	1.31969	1.25618
202270_at	GBP1	0.000751807	1.59929	1.6812	1.58509	1.42274
200983_x_at	CD59	5.85476e-08	1.37846	1.67462	1.28744	1.53892
204173_at	MYL6B	5.77515e-11	1.29551	1.67249	1.20074	1.28598
205936_s_at	HK3	4.91301e-05	1.41221	1.66803	1.14685	1.30226
202954_at	UBE2C	3.54473e-09	1.24446	1.66611	1.30553	1.27863
202478_at	TRIB2	3.86201e-07	1.43267	1.66504	1.35193	1.40031
206244_at	CR1	0.000691705	1.29822	1.66397	1.02194	1.1447
202948_at	IL1R1	0.00878558	1.10034	1.66284	-1.1091	1.42245
210983_s_at	MCM7	8.34387e-08	1.35723	1.66104	1.23734	1.19889
206208_at	CA4	8.74847e-06	1.16655	1.65674	-1.00249	1.37165
212741_at	MAOA	0.0180237	-1.13168	1.65029	-1.0079	1.75049
209507_at	RPA3	7.66286e-09	1.46086	1.64748	1.23497	1.34075
201477_s_at	RRM1	4.97481e-08	1.28387	1.64177	1.31393	1.35391
202200_s_at	SRPK1	8.05748e-08	1.1894	1.63959	1.06717	1.30908
200984_s_at	CD59	3.57789e-08	1.28816	1.63947	1.22165	1.379
218681_s_at	SDF2L1	9.33849e-07	1.17981	1.63791	1.13081	1.22517
201664_at	SMC4	0.0104295	1.48838	1.63678	1.20595	1.32865
206181_at	SLAMF1	1.62931e-07	1.35603	1.63224	1.28753	1.25834
220935_s_at	CDK5RAP2	0.000811476	1.47316	1.6292	1.08058	1.49482
202269_x_at	GBP1	8.18716e-07	1.67083	1.62464	1.66814	1.48269
202497_x_at	SLC2A3	3.26679e-07	1.25928	1.62382	1.08629	1.30562
205436_s_at	H2AFX	9.03662e-11	1.38775	1.61949	1.34197	1.28246
221765_at	UGCG	0.000488627	1.20627	1.61899	-1.05925	1.31892
211634_x_at	IGHM / LOC100133862	3.2505e-05	1.17274	1.60854	1.04629	1.12676
202430_s_at	PLSCR1	0.000155733	1.19824	1.60722	1.09809	1.1612
203725_at	GADD45A	0.00051612	1.0926	1.60589	1.04023	1.74015
208488_s_at	CR1	2.41761e-05	1.32486	1.60358	1.07248	1.30086
217281_x_at	IGH@ / IGHA1 / IGHA2 / IGHG1 / IGHG2 / IGHG3 / IGHM / IGHV4-31 / LOC100126583 / LOC100290036	5.02513e-09	1.17209	1.6025	1.05782	1.19945
214973_x_at	IGHD / LOC100290059 / LOC100292999	8.5859e-06	1.30359	1.59644	1.07973	1.27581
219975_x_at	OLAH	0.000815393	1.01801	1.5926	1.0049	1.29146
200999_s_at	CKAP4	2.80687e-07	1.18352	1.59101	-1.00361	1.22111
210449_x_at	MAPK14	1.58606e-06	1.30993	1.59027	1.1424	1.38686
221521_s_at	GINS2	3.42528e-09	1.25236	1.58944	1.29827	1.27641
211883_x_at	CEACAM1	5.49867e-05	1.22738	1.5871	1.14	1.27437
211561_x_at	MAPK14	3.1576e-06	1.29972	1.58709	1.12152	1.3661
202483_s_at	RANBP1	5.77337e-10	1.27409	1.58243	1.20663	1.15503
217933_s_at	LAP3	0.00102931	1.25921	1.58194	1.44488	1.17131
200998_s_at	CKAP4	1.17395e-05	1.14224	1.58019	-1.04049	1.15149
207674_at	FCAR	3.00895e-05	1.21486	1.57972	1.00334	1.2156
204526_s_at	TBC1D8	0.000809531	1.08184	1.57722	1.0789	1.20582
207072_at	IL18RAP	4.007e-05	1.13806	1.57627	1.06127	1.40646
206025_s_at	TNFAIP6	0.000497944	1.38723	1.57301	1.22796	1.38296
219588_s_at	NCAPG2	3.51948e-06	1.24001	1.57183	1.23093	1.05167
216379_x_at	CD24	0.00204698	1.15564	1.56941	1.53027	1.7711
203233_at	IL4R	4.79242e-07	1.29463	1.56789	1.05119	1.20925
58696_at	EXOSC4	0.0013131	1.3588	1.567	1.04827	1.28909
211762_s_at	KPNA2	9.06672e-08	1.29272	1.56292	1.30456	1.29092
206851_at	RNASE3	0.00237697	-1.07871	1.5608	1.22586	1.57881
202746_at	ITM2A	0.000397336	1.54703	1.56054	1.30436	1.3623
219157_at	KLHL2	0.0300542	1.1739	1.56016	-1.02609	1.22102
206363_at	MAF	1.23199e-10	1.49632	1.55363	1.39903	1.37911
205471_s_at	DACH1	0.000110568	1.1679	1.54956	1.15086	1.25036
219117_s_at	FKBP11	8.96549e-05	1.11739	1.54946	1.10922	1.26474
200986_at	SERPING1	0.00849966	1.64613	1.54844	2.10577	1.66166
212602_at	WDFY3	9.39053e-05	1.10143	1.54519	1.00659	1.19978
207269_at	DEFA4	0.000484082	-1.62057	1.54507	1.02667	1.73972
204767_s_at	FEN1	2.60622e-08	1.18398	1.5443	1.36667	1.35277
222139_at	KIAA1466	0.00405253	1.26351	1.54428	1.05465	1.1282
201970_s_at	NASP	3.31763e-12	1.26833	1.544	1.27858	1.26586
202193_at	LIMK2	2.76251e-06	1.33615	1.54381	1.13384	1.20986
212807_s_at	SORT1	0.00106582	1.17077	1.54	1.18915	1.43392
214472_at	HIST1H2AD / HIST1H3D	0.0101336	1.20275	1.53512	1.06571	1.27136
216237_s_at	MCM5	1.79352e-06	1.17111	1.53435	1.25506	1.19539
217552_x_at	CR1	0.000452634	1.18145	1.53265	-1.0058	1.12381
202499_s_at	SLC2A3	5.75783e-07	1.18327	1.53218	1.0332	1.225
202912_at	ADM	3.80722e-05	1.29858	1.53061	1.14451	1.17354
214575_s_at	AZU1	0.000960052	-1.17847	1.5306	1.01784	1.34878
209771_x_at	CD24	0.00360203	1.17833	1.52936	1.53734	1.82281
208168_s_at	CHIT1	0.00717962	-1.10382	1.52778	1.0153	1.11449
219799_s_at	DHRS9	0.0204793	1.30636	1.52627	1.13045	1.37424
204140_at	TPST1	0.00216281	-1.08064	1.52512	-1.04004	1.55607
202760_s_at	AKAP2 / PALM2-AKAP2	1.40585e-07	1.15703	1.52482	1.08679	1.16053
206991_s_at	CCR5	0.0115293	1.20719	1.52465	1.16256	1.13204
202498_s_at	SLC2A3	2.9698e-06	1.19812	1.5183	1.05717	1.25783
219684_at	RTP4	0.000122827	1.55415	1.51676	1.44855	1.33848
211816_x_at	FCAR	3.19914e-05	1.23157	1.51465	-1.01138	1.21223
212614_at	ARID5B	5.41605e-06	1.33898	1.51343	1.2791	1.35812
202530_at	MAPK14	1.93658e-06	1.24023	1.51309	1.09227	1.24789
205786_s_at	ITGAM	1.35783e-05	1.13929	1.51258	1.04324	1.16814
212141_at	MCM4	1.77317e-07	1.14016	1.50945	1.3018	1.30861
213502_x_at	LOC91316	1.51147e-09	1.28475	1.50771	1.09268	1.27051
222088_s_at	SLC2A14 / SLC2A3	1.50113e-06	1.18663	1.50757	1.05589	1.2316
202309_at	MTHFD1	7.08949e-09	1.30248	1.50583	1.30219	1.21932
207275_s_at	ACSL1	4.66522e-06	1.11812	1.5038	1.1065	1.22121
209485_s_at	OSBPL1A	0.000388493	1.04152	1.50015	1.00658	1.24201
200885_at	RHOC	8.90903e-11	-1.17582	-1.50045	-1.17168	-1.24741
213515_x_at	HBG1 / HBG2	1.14774e-05	-1.22551	-1.50239	-1.06873	-1.11655
214567_s_at	XCL1 / XCL2	0.0130913	-1.10321	-1.50351	-1.18692	-1.15044
221246_x_at	TNS1	0.0119222	-1.15323	-1.50425	-1.0559	-1.03124
210357_s_at	SMOX	0.0140614	-1.09798	-1.5159	-1.15298	1.01463
202124_s_at	TRAK2	0.00640004	-1.16881	-1.51691	-1.08429	1.02073
211748_x_at	PTGDS	0.0157961	-1.14371	-1.51914	-1.04937	-1.0649
206366_x_at	XCL1	0.004852	-1.0823	-1.52267	-1.17524	-1.17005
41469_at	PI3	0.0124249	1.04736	-1.52278	-1.12142	-1.07928
213439_x_at	RUNDC3A	0.0135611	-1.35361	-1.52596	-1.07426	1.01732
220751_s_at	C5orf4	0.0042468	-1.26424	-1.52912	-1.18175	-1.13112
213348_at	CDKN1C	2.25012e-05	-1.2211	-1.5454	-1.05557	-1.25489
220532_s_at	TMEM176B	0.0199268	1.00513	-1.54763	-1.06843	-1.0827
204419_x_at	HBG1 / HBG2	1.33532e-06	-1.20946	-1.55582	-1.06048	-1.1104
204467_s_at	SNCA	0.0338429	-1.3518	-1.56116	-1.02454	1.01698
210395_x_at	MYL4	0.0164825	-1.20925	-1.56829	-1.00978	1.04081
210088_x_at	MYL4	0.0265409	-1.25058	-1.57173	-1.00439	1.05161
214450_at	CTSW	5.59478e-06	-1.16574	-1.57517	-1.13283	-1.25713
209395_at	CHI3L1	1.05202e-05	-1.51026	-1.58085	-1.16593	-1.20741
204848_x_at	HBG1 / HBG2	1.15998e-06	-1.2154	-1.58723	-1.05795	-1.11228
217143_s_at	TRA@ / TRD@	0.00111231	-1.32339	-1.58791	-1.13284	-1.20394
209396_s_at	CHI3L1	6.61542e-06	-1.52941	-1.64295	-1.16688	-1.23171
213830_at	TRD@	0.00537711	-1.35655	-1.65894	-1.12867	-1.16684
208677_s_at	BSG	0.000465088	-1.22283	-1.67706	-1.1476	-1.05102
40850_at	FKBP8	0.027938	-1.17222	-1.67942	-1.14983	-1.08903
205826_at	MYOM2	0.000265649	-1.2892	-1.73019	-1.04915	-1.13083
215037_s_at	BCL2L1	0.0104495	-1.27769	-1.93853	-1.23129	-1.10188
206665_s_at	BCL2L1	0.0146063	-1.31441	-2.02708	-1.24474	-1.06045

## Sheet: Suppl. Table 2
	Supplemental Table 2A. (CA184078)						Supplemental Table 2B. (CA184078)
	Probe set	Gene	Mean expression ratio comparing GI irAE and No-GI irAE groups					Mean fold change from BL in GI irAE group		Mean fold change from BL in No-GI irAE group
			P value	Baseline	Week 3	Week 11	P value	BL vs.W3	BL vs. W11	BL vs. W3	BL vs. W11
	219669_at	CD177	0.0439466	-1.0612	4.25939	11.9927	0.158339	4.84262	15.3075	1.07136	1.20279
	206576_s_at	CEACAM1	0.000310398	1.12038	1.94596	2.76373	0.0868433	1.90861	2.6558	1.09888	1.07663
	209498_at	CEACAM1	5.76291e-05	1.05744	2.8647	3.80698	0.0465497	2.34103	3.60764	-1.15723	1.00207
	211889_x_at	CEACAM1	6.42814e-06	1.12279	1.7643	2.65676	0.10041	1.59244	2.29988	1.01341	-1.02884
	214575_s_at	AZU1	0.232714	1.09406	-1.01232	1.16698	0.66114	-1.1118	-1.01922	-1.00384	-1.08715
	205557_at	BPI	0.00242054	1.60576	1.64119	3.6448	0.00176328	-1.03094	2.69264	-1.05369	1.18628
	210244_at	CAMP	0.00199432	1.43371	1.49619	4.03878	0.000704247	-1.11601	2.70561	-1.16464	-1.04117
	203757_s_at	CEACAM6	0.0347246	1.1713	1.18378	2.49971	0.0175528	-1.03514	2.49946	-1.04617	1.17119
	211657_at	CEACAM6	0.130841	-1.15197	1.04225	1.77865	0.0314973	1.06813	1.92745	-1.12405	-1.06304
	206676_at	CEACAM8	0.00525372	1.12477	1.67374	5.1102	0.00810664	1.07358	3.89172	-1.38608	-1.16744
	205653_at	CTSG	0.738396	1.08244	1.06294	1.07466	0.289531	-1.32559	1.02458	-1.30171	1.032
	207269_at	DEFA4	0.15363	1.26265	1.46151	2.32759	0.0694773	-1.16017	2.50058	-1.34289	1.3565
	206871_at	ELANE	0.188362	1.23182	1.44508	1.64503	0.38809	-1.20433	1.36311	-1.41283	1.02071
	202018_s_at	LTF	0.00514822	2.16223	1.73855	4.66648	0.0159172	-1.29006	2.28875	-1.03728	1.0605
	203948_s_at	MPO	0.0663279	1.07004	1.19273	1.25708	0.474899	1.13099	1.23871	1.01464	1.0544
	203949_at	MPO	0.077331	1.07655	1.10134	1.33704	0.366378	1.06291	1.29364	1.03899	1.04161
	212768_s_at	OLFM4	0.0151752	1.14868	1.5502	7.80105	0.00426886	1.32563	7.18126	-1.01804	1.05742
